# Supplementary material for: Enhanced Tribological and Electrical Performance of Graphene-Coated Polyetheretherketone Nanocomposites
Source: Polymers (Basel). 2025 Mar 9;17(6):721. doi: 10.3390/polym17060721 (PMC11944534; doi:10.3390/polym17060721)
Supplement: Supplementary file 1 [file polymers-17-00721-s001.zip]

Archive with 1 entries (1 files):
- polymers-3482742-supplementary.pdf
